# Supplementary material for: Soil health pilot study in England: Outcomes from an on-farm earthworm survey
Source: PLoS One. 2019 Feb 20;14(2):e0203909. doi: 10.1371/journal.pone.0203909 (PMC6382109; doi:10.1371/journal.pone.0203909)
Supplement: S1 Raw data — Excel spreadsheet of earthworm data from each field. (XLSX) [file pone.0203909.s010.xlsx]

## Sheet: Sheet1
Field size	Current crop	Straw retained	Tillage	Cover cropped?	Manured?	Total nos1	Total nos2	Total nos3	Total nos4	Total nos5	Total nos6	Total nos7	Total nos8	Total nos9	Total nos10	Epigeic1	Epigeic2	Epigeic3	Epigeic4	Epigeic5	Epigeic6	Epigeic7	Epigeic8	Epigeic9	Epigeic10	Endogeic1	Endogeic2	Endogeic3	Endogeic4	Endogeic5	Endogeic6	Endogeic7	Endogeic8	Endogeic9	Endogeic10	Anecic1	Anecic2	Anecic3	Anecic4	Anecic5	Anecic6	Anecic7	Anecic8	Anecic9	Anecic10
1.6	Winter Wheat	No	Plough	No	No	7	5	5	7	4	10	7	3	3	2	0	0	0	0	0	0	0	0	0	0	2	1	3	1	1	1	1	2	1	1	1	1	0	0	0	0	0	0	0	0
1.6	Winter OSR	No	Plough	No	Yes	4	3	13	10	4	1	3	9	1	6	0	0	0	0	0	0	0	0	0	0	2	1	3	5	3	0	0	3	1	2	0	0	0	1	0	0	0	0	0	0
1.6	Stubble	No	NoTill	No	No	0	0	0	2	2	2	3	2	1	2	0	0	0	0	0	0	0	0	0	0	0	0	0	0	1	1	1	1	0	0	0	0	0	0	0	0	0	0	0	0
2	Spring Oats	No	Plough	No	No	12	6	11	10	3	11	10	21	8	20	0	0	0	0	0	0	0	0	1	0	0	0	0	0	0	0	0	0	1	0	0	0	0	3	0	0	0	0	0	0
2	Pasture	pasture	pasture	pasture	no	0	3	2	2	0	4	4	3	0	3	0	3	1	1	1	2	2	3	0	3	0	0	1	0	0	1	1	0	0	0	0	0	1	0	0	1	1	0	0	0
2.21	Leeks	no	Plough	Yes	yes	7	3	2	5	2	6	8	6	8	4	0	0	0	0	0	0	0	0	0	0	0	1	0	2	1	2	2	0	1	1	1	0	2	0	0	1	1	1	3	1
2.8	Grass	No	Plough	No	No	3	3	5	11	8	9	6	3	11	5	1	0	1	1	0	0	1	1	0	2	1	1	0	1	0	3	0	0	2	1	0	1	0	2	2	0	1	1	1	0
3	Stubble	Yes	NoTill	Yes	No	15	7	29	5	23	4	7	20	44	24	5	0	6	1	7	0	0	4	1	7	0	0	1	0	0	0	0	0	0	0	0	2	2	0	1	0	0	0	0	0
3	Pasture	Pasture	Pasture	Pasture	no	1	1	1	3	1	4	3	2	1	6	0	0	0	1	0	0	0	0	0	0	0	0	0	1	0	0	0	0	0	0	0	0	0	0	0	0	0	0	0	0
3	Stubble	No	NoTill	yES	No	42	22	22	24	26	18	27	20	23	23	4	3	0	2	1	0	1	0	3	0	3	1	0	1	5	3	0	2	2	0	3	1	0	1	0	1	1	0	0	1
3.2	Winter Barley	No	Plough	No	yes	1	9	17	15	8	0	6	5	8	1	1	2	1	3	4	0	0	0	1	0	0	5	13	12	2	0	4	3	4	0	0	1	3	0	2	0	2	2	3	1
3.22	Winter wheat	No	MINTILL	NO	NO	1	1	14	2	8	3	6	3	0	2	0	0	0	0	0	0	0	0	0	0	0	0	0	0	3	0	0	0	0	0	0	0	0	0	1	0	0	0	0	0
4	Winter Wheat	Yes	NoTill	no	no	8	8	10	11	4	3	4	15	10	4	1	0	0	0	0	0	0	3	0	0	4	1	3	3	1	2	1	6	3	1	2	1	1	2	0	0	0	0	0	1
4	Sugar Beet	No	Plough	Yes	No	5	2	2	5	0	1	0	0	8	2	4	0	1	3	0	1	0	0	2	1	0	0	1	0	0	0	0	0	5	1	1	2	0	2	0	0	0	0	1	0
4	Maize	No	Plough	No	yes	14	9	4	7	9	10	4	14	4	4	1	1	1	0	2	1	1	1	0	1	3	2	0	2	1	1	0	0	0	0	0	0	0	0	0	0	0	2	1	0
4	Beans	No	NoTill	No	No	10	9	14	8	10	22	24	11	11	9	3	4	6	5	4	10	14	8	8	7	2	0	0	0	1	0	0	0	0	0	5	5	8	3	6	11	10	3	3	2
4	Winter Wheat	yes	noTill	no	no	18	21	21	17	20	21	18	22	21	22	2	3	1	1	2	1	3	2	1	1	4	7	3	10	6	5	7	8	6	4	1	2	1	1	2	1	2	3	3	1
4	Winter wheat	No	Plough	No	Yes	1	1	1	1	1	1	2	6	3	6	0	0	0	0	0	0	0	0	0	0	0	0	0	0	0	0	1	0	0	1	0	0	0	0	1	0	0	0	0	0
4.4	Winter wheat	No	MinTill	No	Yes	15	1	14	8	3	6	5	13	19	7	1	0	1	1	0	0	0	0	1	0	13	1	10	7	3	6	4	11	16	5	1	0	3	0	0	0	1	2	2	2
4.5	Pasture	Pasture	Pasture	Pasture	No	35	17	6	7	18	14	10	16	4	14	5	0	1	1	4	1	1	1	1	2	1	0	0	1	0	0	0	0	0	1	0	1	0	0	3	0	0	2	0	0
5	Pasture	Pasture	Pasture	Pasture	no	12	15	20	12	14	13	11	10	14	17	0	0	0	0	0	0	1	0	1	1	0	0	0	0	0	0	1	0	1	1	1	1	1	1	2	1	1	2	1	0
5	Winter wheat	No	Plough	No	Yes	8	11	7	10	3	3	15	3	11	6	5	0	1	1	0	1	1	0	1	0	3	5	4	3	1	1	5	2	2	4	0	2	0	0	1	0	3	0	2	1
5	Winter wheat	no	notill	no	yes	25	21	19	11	12	18	13	30	25	21	0	3	0	0	0	1	0	0	0	0	8	1	2	2	4	2	2	1	0	3	1	1	0	0	2	0	1	1	4	0
5	Cover crop mix	yES	MINTILL	YES	NO	28	20	10	14	18	24	12	18	13	12	4	5	0	2	7	5	2	5	2	3	0	0	2	1	2	0	0	1	1	0	1	0	0	0	0	2	1	0	0	0
5	Fallow	no	plough	NO	yES	4	8	5	3	2	1	1	8	6	5	2	2	3	1	0	0	0	0	1	3	2	2	0	2	2	0	0	2	3	0	0	1	0	0	0	0	0	0	1	0
5	Winter wheat	No	Mintill	No	Yes	1	5	9	1	15	10	12	26	21	1	1	0	0	0	0	0	0	0	0	0	0	3	2	0	3	5	5	3	3	0	0	0	2	2	0	0	0	0	0	0
5	Cover crop mix	Yes	mintill	Yes	Yes	7	4	2	7	14	5	6	4	2	2	0	0	0	0	0	0	0	0	0	0	5	3	1	4	2	0	2	1	0	0	0	0	0	0	0	0	0	0	0	0
5	Winter Oats	Yes	Mintill	No	No	13	8	2	4	11	1	5	8	8	7	0	0	0	0	0	0	0	0	0	0	4	0	0	1	2	0	2	2	0	1	0	0	0	1	0	0	0	0	0	1
5	Winter Oats	Yes	notill	no	no	5	7	7	9	5	6	7	11	9	13	1	0	0	0	0	0	1	0	1	0	1	0	1	3	1	1	1	0	1	2	0	1	0	0	0	0	0	0	0	0
5	Winter wheat	NO	Mintill	no	no	10	4	8	11	15	20	18	4	10	12	0	0	0	0	0	0	0	0	0	0	1	0	1	1	0	1	1	2	1	0	0	0	0	0	0	0	2	0	1	0
5	Winter wheat	No	Mintill	No	Yes	13	12	2	7	6	16	13	7	9	9	0	3	0	1	0	0	0	1	0	0	0	0	0	0	2	1	0	2	1	1	0	0	0	0	1	0	0	0	0	0
5	Spring wheat	No	Notill	Yes	No	1	1	1	1	3	0	1	1	2	0	0	0	0	0	0	0	0	0	0	0	1	0	0	1	1	0	1	1	0	1	0	1	0	0	0	0	0	0	0	0
5.4	Winter oats	Yes	Notill	Yes	No	22	5	9	25	26	19	16	25	14	7	7	1	2	12	11	4	4	8	3	2	10	1	5	9	3	8	6	7	5	1	1	3	1	1	0	0	2	3	2	0
5.54	Pasture	Pasture	Pasture	Pasture	no	5	0	2	1	5	0	3	1	1	3	0	0	0	0	0	0	1	0	0	0	3	0	0	1	2	0	0	1	0	1	2	0	2	0	3	0	2	0	1	2
5.6	Winter wheat	No	Mintill	No	No	8	14	9	2	7	9	8	4	12	11	0	0	0	0	1	0	0	1	0	2	8	13	7	2	5	7	7	2	10	8	0	1	2	0	1	2	0	1	2	1
5.7	Winter wheat	no	noTill	no	no	13	24	18	19	16	9	17	22	25	10	4	5	4	5	6	3	3	9	7	4	3	7	3	5	2	4	5	4	12	4	0	1	0	0	1	0	1	3	0	1
5.7	Winter barley	No	Plough	No	No	0	1	1	1	0	1	0	0	1	1	0	0	0	0	0	0	0	0	0	0	0	1	1	1	0	1	0	0	1	1	0	0	0	0	0	0	0	0	0	0
6	Peas	Yes	Plough	No	No	0	0	2	1	0	0	0	2	0	0	0	0	0	0	0	0	0	0	0	0	0	0	2	1	0	0	0	0	0	0	0	0	0	0	0	0	0	0	0	0
6	Winter wheat	No	Plough	nO	nO	*	*	*	*	*	15	7	5	25	19	1	0	2	3	1	1	0	4	5	5	2	0	3	7	2	6	4	8	11	7	1	0	3	0	1	1	1	1	2	0
6	Winter Wheat	No	NoTill	Yes	No	16	4	11	9	16	15	23	7	9	11	0	1	0	0	0	0	0	0	0	0	3	0	0	0	2	2	2	1	1	2	1	2	2	2	1	0	0	0	0	1
6	Winter wheat	No	NOTill	no	No	7	7	5	4	8	7	8	8	13	7	1	1	2	1	1	1	1	1	1	1	2	0	0	0	2	1	2	2	3	2	0	1	0	0	0	1	3	0	0	0
6	Stubble	Yes	NoTill	Yes	No	9	5	10	10	8	11	8	7	8	9	0	1	1	0	0	0	0	0	0	0	3	8	1	1	4	1	4	1	2	0	2	0	2	5	0	1	0	0	0	0
6.2	Spring Oats	No	NoTill	Yes	Yes	1	16	12	6	11	17	8	8	8	8	0	0	0	2	2	3	2	0	2	0	0	1	0	0	1	1	0	0	0	0	0	0	0	0	0	0	0	0	0	0
6.4	Pasture	Pasture	Pasture	Pasture	Yes	11	15	14	3	10	6	12	26	21	18	0	1	0	0	0	0	0	2	3	0	1	1	0	1	4	1	3	3	5	0	2	1	0	0	0	0	1	0	2	0
6.47	Winter wheat	No	Mintill	No	No	6	7	8	5	3	2	4	3	10	7	0	1	0	0	0	0	0	0	0	0	0	0	0	0	0	0	0	0	0	0	0	0	0	0	0	0	0	0	0	0
7	Winter wheat	No	Plough	No	Yes	2	4	7	5	10	7	12	10	10	11	0	1	3	0	3	1	2	1	2	2	0	0	0	0	2	1	4	3	3	1	1	1	0	0	0	1	1	0	0	2
7.1	Winter Wheat	No	Mintill	No	No	11	10	10	14	7	19	16	11	16	11	2	3	2	3	1	7	6	4	5	4	4	2	2	5	2	5	8	2	3	4	2	2	3	1	2	2	0	2	3	1
7.4	Soya	Yes	NoTill	Yes	No	8	17	6	14	8	16	5	5	21	8	3	4	0	2	1	1	0	0	1	1	4	2	2	5	3	7	3	2	8	3	0	0	0	0	0	0	3	0	0	0
7.4	Potatoes	No	Mintill	No	yes	3	6	8	4	2	4	1	2	11	10	0	0	0	1	0	0	0	0	1	1	0	0	0	0	0	1	0	0	2	2	0	0	2	0	1	0	0	0	0	0
7.8	Spring Barley	Yes	NoTill	No	No	8	20	21	10	14	11	11	29	16	8	0	1	0	1	0	0	1	6	0	2	0	1	0	0	0	0	0	3	4	1	0	3	1	0	0	0	0	4	3	0
8	Spring Barley	No	NoTill	Yes	No	15	17	17	22	12	9	11	18	20	18	10	8	10	12	6	5	4	8	10	10	4	7	4	8	5	4	5	7	9	6	1	2	3	2	1	0	2	3	1	2
8	Winter Wheat	No	NoTill	no	no	17	25	11	14	18	24	13	9	12	20	0	2	0	0	0	1	0	0	0	1	0	2	0	0	0	1	0	0	0	1	4	7	5	3	2	6	3	1	3	4
8	Stubble	No	NoTill	No	No	2	2	3	4	4	3	3	3	1	0	0	0	0	0	0	0	0	0	0	0	0	0	0	0	0	0	0	0	0	0	1	0	1	0	1	0	1	1	0	0
8	Pasture	Pasture	Pasture	Pasture	yes	20	5	8	10	11	14	8	7	11	12	5	2	3	4	6	2	3	2	1	2	2	1	1	1	3	1	1	2	2	2	2	3	2	2	6	3	3	4	4	4
8	Winter Oats	yes	NoTill	no	No	15	16	15	8	18	4	16	14	38	17	1	4	1	0	2	2	0	1	2	1	2	2	1	1	2	0	1	0	2	3	0	3	0	0	0	0	0	0	0	0
8	Lupins	No	Notill	Yes	No	10	6	11	7	13	15	13	11	12	3	4	5	7	3	8	11	7	6	7	3	1	1	0	0	3	1	3	1	0	0	5	0	4	4	2	3	3	4	5	0
8	Winter wheat	Yes	Mintill	No	Yes	3	6	5	5	1	4	8	0	7	10	0	0	2	0	0	1	2	0	1	1	3	4	1	1	3	2	0	0	3	0	0	0	0	0	0	0	0	0	0	0
8	Spring Barley	Yes	Notill	Yes	No	7	2	2	5	6	4	1	7	4	4	2	0	0	2	3	4	1	2	3	3	0	0	0	0	0	0	0	0	0	1	5	2	2	3	3	0	0	5	1	0
8	Winter wheat	No	Strip Till	No	No	5	10	10	5	8	4	6	17	10	15	0	0	2	1	0	5	2	0	0	0	1	1	1	0	0	0	0	0	0	0	0	1	0	1	0	0	0	0	0	0
8.1	Peas	no	mintill	no	yes	0	0	0	1	0	0	2	3	0	2	0	0	0	0	0	0	0	0	0	0	0	0	0	1	0	0	0	0	0	1	0	0	0	0	0	0	0	0	0	0
8.5	Winter Oats	Yes	Plough	No	yes	6	2	6	18	7	6	6	6	7	14	0	0	0	0	0	0	0	0	0	0	0	0	0	0	0	0	0	2	0	2	0	0	0	0	0	0	0	0	0	0
9	Winter wheat	No	plough	no	no	0	2	1	0	0	0	1	1	0	0	0	0	0	0	0	0	0	0	0	0	0	1	0	0	0	0	0	1	0	0	0	0	0	0	0	0	1	0	0	0
9	Winter wheat	No	NoTill	No	No	24	20	21	22	20	21	21	16	17	17	7	6	5	7	5	6	5	5	6	6	3	4	3	3	4	4	2	3	3	4	4	3	2	4	5	2	3	2	1	1
9	Pasture	Pasture	Pasture	Pasture	no	13	2	8	2	11	7	6	4	5	7	3	1	4	0	4	5	3	2	1	2	5	0	0	1	1	0	1	1	3	2	5	1	4	1	6	2	2	1	1	3
9	Stubble	Yes	Notill	Yes	No	1	3	6	1	8	5	4	5	1	0	0	0	0	0	0	0	0	0	0	0	0	0	0	1	0	0	0	0	0	0	1	0	2	0	1	1	1	0	0	0
9.3	Winter wheat	Yes	Mintill	No	No	3	1	3	1	0	1	6	0	0	1	1	0	0	0	0	0	0	0	0	1	0	0	1	0	0	0	0	0	0	0	0	0	0	0	0	0	0	0	0	0
9.5	Winter Wheat	NO	mintill	NO	NO	2	3	5	4	8	3	2	4	8	4	0	0	0	0	1	1	0	0	1	0	0	1	3	0	0	1	1	2	1	0	0	0	0	0	0	0	0	0	1	1
10	Winter Wheat	No	MINTILL	no	no	0	1	2	0	0	0	1	1	0	0	0	0	1	0	0	0	0	0	0	0	0	0	0	0	0	0	0	0	0	0	0	0	0	0	0	0	0	0	0	0
10	Winter Wheat	no	MINTILL	no	no	2	1	3	4	5	3	2	1	4	1	0	0	0	1	0	0	0	0	0	0	0	0	0	1	0	0	0	0	0	0	0	0	0	1	0	0	0	0	0	0
10	Stubble	Yes	Mintill	No	No	46	29	23	19	23	16	54	13	15	8	5	4	4	0	0	0	5	0	1	0	3	2	2	4	4	4	12	4	4	2	8	2	1	2	7	1	0	0	2	1
10	Winter Wheat	yES	Plough	No	No	17	26	30	22	23	24	31	26	19	27	0	0	1	0	1	1	1	1	0	1	0	0	1	1	1	0	1	0	0	2	1	1	1	1	0	2	2	1	0	1
10	Winter Wheat	No	Plough	No	yes	20	10	28	10	6	6	14	15	8	10	2	3	4	2	2	0	1	3	2	1	5	0	3	1	1	1	1	2	0	2	0	1	2	0	0	0	0	0	1	0
10	Winter Oats	Yes	NoTill	no	NO	39	23	18	9	24	31	40	19	55	35	6	3	0	1	3	3	2	2	2	2	8	2	2	1	3	1	1	2	1	2	1	1	3	0	1	1	0	0	0	1
10	Peas	Yes	Plough	Yes	No	4	9	12	6	7	2	4	6	8	3	1	1	2	1	1	0	0	1	1	0	0	0	0	1	0	1	1	0	0	0	0	0	0	0	0	0	0	1	0	1
10	peas	no	plough	no	yes	0	0	1	0	1	0	0	0	0	1	0	0	0	0	0	0	0	0	0	0	0	0	0	0	0	0	0	0	0	0	0	0	0	0	0	0	0	0	0	0
10	Stubble	Yes	notill	Yes	No	19	14	14	7	14	8	17	9	21	8	0	0	6	0	0	0	0	0	0	0	2	2	4	0	4	7	1	1	1	1	0	1	1	3	0	0	3	0	0	0
11	Winter wheat	no	Mintill	Yes	NO	1	0	1	4	3	7	6	2	5	1	0	0	0	0	0	1	1	0	0	0	0	0	0	1	1	2	2	2	0	0	1	0	0	1	1	0	0	0	1	1
11	Cover crop mix	Yes	Mintill	Yes	No	7	3	21	8	10	9	21	12	11	9	3	1	7	1	2	4	8	5	2	2	1	0	8	6	7	4	11	4	4	2	3	2	6	1	1	1	2	3	5	5
11	Pasture	Pasture	Pasture	Pasture	NO	7	5	9	7	8	7	11	5	9	7	2	1	3	2	2	1	5	0	2	0	2	2	3	3	1	2	4	4	3	2	3	2	3	2	5	4	2	1	4	5
12	Sugar Beet	No	Plough	No	yes	2	0	2	1	1	0	1	0	0	2	0	0	0	0	0	0	0	0	0	0	0	1	0	1	1	1	0	1	0	2	1	0	1	0	0	0	0	0	0	0
12	Cover crop mix	No	NoTill	Yes	no	4	5	6	7	4	8	2	4	9	4	0	0	0	0	0	1	0	0	0	1	0	0	0	0	0	1	0	0	0	1	1	0	0	1	1	2	0	1	2	1
12	Winter Wheat	Yes	Mintill	No	No	6	7	4	8	8	5	4	9	8	8	1	2	0	0	0	0	0	0	1	2	0	0	0	0	0	0	0	0	1	0	1	1	0	0	1	0	0	0	0	0
12	Winter Wheat	Yes	mINtill	nO	nO	11	14	13	16	19	12	9	4	14	10	1	2	1	1	0	0	0	0	0	0	2	2	2	3	4	3	2	0	2	4	0	1	1	1	0	0	1	0	1	0
12	Winter Wheat	No	NoTill	No	No	17	15	20	21	9	17	18	22	22	20	6	4	5	7	2	5	5	4	6	4	2	3	3	1	2	2	4	3	4	4	2	1	2	2	1	2	2	4	3	3
12	Winter wheat	yes	mINTILL	No	No	4	6	6	11	3	0	5	8	1	2	0	0	0	0	0	0	0	0	0	1	3	1	4	3	0	0	0	3	0	0	1	0	0	0	0	0	0	1	1	0
12	Winter wheat	yes	Mintill	No	No	21	5	17	15	22	12	13	15	12	16	15	2	10	9	12	4	5	9	8	10	4	0	5	3	6	4	2	3	2	5	2	3	2	3	4	3	6	3	2	1
12	Stubble	yes	Plough	Yes	No	12	17	14	10	5	12	11	7	9	23	1	0	1	1	0	0	0	0	1	0	2	2	2	0	2	1		2	1	2	0	0	1	1	0	1	1	0	0	1
12	Winter Wheat	yes	NoTill	no	no	4	4	1	0	6	0	5	2	13	14	0	0	0	0	0	0	1	1	2	2	0	1	0	0	2	0	0	0	0	2	1	1	1	0	0	0	2	0	3	0
12	Linseed	No	Notill	Yes	yes	5	9	2	6	14	5	4	9	5	12	3	7	1	3	7	2	2	6	3	8	1	1	0	1	2	1	0	2	0	1	1	1	1	2	5	2	2	1	2	3
12	Winter oats	yes	Plough	No	Yes	9	10	5	9	1	3	8	8	6	2	3	4	1	2	0	0	0	0	1	0	3	1	1	3	0	2	2	1	0	0	0	2	0	0	0	0	0	1	0	1
12.3	Winter Barley	no	plough	no	yes	0	1	0	1	0	0	0	1	0	1	0	1	0	0	0	0	0	0	0	0	0	0	0	1	0	0	0	0	0	0	0	0	0	0	0	0	0	0	0	0
13	Winter Wheat	No	Plough	No	yes	29	11	17	7	11	8	11	9	24	8	8	2	2	1	1	2	5	1	5	1	7	1	3	1	2	4	1	4	2	2	1	0	0	0	1	0	0	1	1	0
13	Winter Wheat	No	notill	No	No	12	4	8	16	13	4	8	15	3	11	0	0	0	0	0	0	0	0	0	0	0	1	0	0	0	0	1	0	1	0	0	1	2	0	0	0	0	0	0	0
13	Pasture	Pasture	Pasture	Pasture	No	5	9	18	13	17	4	15	16	9	16	0	1	1	0	0	0	0	0	0	0	2	1	7	2	4	2	2	5	3	6	2	1	1	1	2	0	0	2	1	0
13.7	Stubble	Yes	Plough	No	No	10	4	0	27	12	8	6	5	1	15	2	0	0	0	0	0	1	0	0	1	2	1	0	0	1	1	1	2	1	1	0	0	0	0	0	0	0	0	0	0
13.8	Grass	No	mintill	yes	yes	0	0	0	1	1	1	1	0	1	0	0	0	0	1	1	0	0	0	0	0	0	0	0	0	0	0	1	0	0	0	0	0	0	0	0	0	0	0	0	0
14	Stubble	No	NoTill	No	no	19	21	16	25	22	14	12	17	14	13	0	1	0	2	1	0	0	1	1	0	0	1	0	2	1	0	0	1	1	0	6	4	8	11	10	7	6	3	4	4
14	Winter wheat	Yes	Mintill	No	No	1	2	2	0	1	1	1	2	0	1	0	0	0	0	0	0	0	0	0	0	1	0	1	0	1	1	0	0	0	0	0	2	1	0	0	1	2	0	1	0
15	Winter wheat	No	mintill	No	Yes	11	9	6	4	10	7	13	14	11	12	4	4	0	0	1	0	2	4	3	2	2	1	3	4	5	2	6	0	2	4	1	1	0	0	0	4	1	2	1	0
15	Winter OSR	no	mintill	no	no	15	24	17	21	10	8	13	9	7	10	0	2	6	3	0	0	1	1	0	1	0	3	1	3	0	2	2	1	2	2	0	0	0	0	0	0	0	0	0	0
15	Winter Wheat	No	Mintill	No	No	7	9	8	7	11	13	8	12	3	2	0	1	0	0	0	1	0	0	1	0	0	1	3	2	3	0	0	0	0	0	0	1	1	0	0	0	0	0	0	0
15.5	Winter Wheat	nO	Mintill	No	No	28	14	8	8	10	6	7	5	1	1	2	1	0	0	0	0	0	0	0	0	9	5	3	3	3	2	3	5	0	1	1	0	1	0	0	0	0	0	0	0
15.53	Winter Barley	no	Plough	No	No	1	1	2	5	5	2	4	3	4	3	0	0	0	0	0	0	0	0	0	0	0	0	1	0	0	0	0	0	0	1	0	0	0	0	0	0	2	0	1	0
16	Winter Wheat	Yes	NoTill	No	No	4	14	15	21	7	8	10	19	11	7	2	2	0	2	1	0	2	2	0	1	0	1	0	2	0	1	0	0	0	0	1	0	1	0	1	2	0	2	1	1
16	Winter Barley	NO	PLough	NO	YES	14	12	5	7	25	9	18	11	21	3	12	11	4	7	18	8	11	8	17	3	1	1	1	0	5	1	3	1	2	0	1	0	0	0	2	0	4	2	2	0
16	Cover crop mix	Yes	Mintill	Yes	No	2	20	10	15	15	25	6	15	8	18	0	4	1	4	6	7	2	5	5	4	1	9	7	9	6	13	3	7	2	11	1	7	2	2	3	5	1	3	1	3
16	Winter wheat	Yes	Notill	No	No	8	15	8	3	10	9	19	21	24	17	0	0	0	0	0	0	0	0	0	0	0	0	0	0	0	0	0	0	1	0	0	0	0	0	0	0	0	0	0	0
16	Winter wheat	Yes	Plough	No	No	2	7	4	27	3	18	3	8	7	9	0	2	1	1	1	2	1	0	1	1	2	0	0	1	2	1	0	0	0	0	0	0	0	1		0	0	0	0	0
17	Fallow	No	Plough	No	Yes	7	5	5	5	4	7	4	1	6	3	0	0	1	1	0	0	0	0	0	0	0	0	1	0	0	1	4	1	1	3	0	0	0	0	0	0	0	0	0	0
18	Spring Beans	Yes	NoTill	Yes	yes	30	27	30	32	27	24	42	29	33	14	3	2	2	3	0	0	0	0	1	1	2	2	3	2	2	3	5	4	1	1	1	1	3	2	3	0	1	1	0	0
18	Winter wheat	yes	notill	no	no	14	24	21	43	29	13	34	28	37	29	1	2	0	2	0	0	2	1	2	0	3	3	1	9	8	1	7	7	9	8	10	19	20	32	21	12	25	20	26	21
19	Winter Oats	yES	nOTill	no	No	5	3	7	15	4	6	4	9	11	5	2	1	3	8	2	2	3	5	6	2	3	2	4	6	2	3	1	3	2	1	0	0	0	1	0	1	0	1	3	2
20	Winter Barley	Yes	Plough	No	No	1	3	2	3	2	5	6	2	1	4	0	0	0	0	0	0	0	0	0	0	0	0	0	0	0	0	0	0	0	1	0	0	0	0	0	0	0	0	0	0
22.5	Spring oats	Yes	NoTill	Yes	No	27	25	15	31	43	34	29	31	19	28	8	3	1	7	11	6	3	8	2	6	2	2	4	5	6	5	6	4	4	2	3	0	1	2	3	0	4	2	1	2
26	Winter Barley	Yes	Mintill	No	yes	9	18	14	15	16	15	9	16	34	28	2	5	1	0	1	2	0	1	9	3	5	10	10	14	13	9	5	11	20	22	2	3	3	1	2	4	4	4	5	3
31	Winter Wheat	Yes	NoTill	yES	yes	17	17	12	10	34	23	26	25	45	14	11	9	8	28	15	19	19	39	14	10	5	3	3	2	2	2	5	4	3	0	2	3	0	0	4	6	2	2	3	0
31	Winter Wheat	No	Strip Till	No	No	5	3	7	7	6	10	4	2	6	3	0	0	0	0	1	0	0	0	0	0	0	0	1	1	1	0	1	0	0	0	0	1	0	0	0	1	0	0	0	0
34	Winter Wheat	No	Mintill	No	yes	11	9	15	8	9	14	20	15	18	14	1	0	0	0	0	1	1	0	0	0	2	2	2	1	1	2	2	2	2	1	1	0	2	2	1	2	0	1	2	2
34	Winter Wheat	yES	mINtill	No	Yes	9	26	21	20	22	22	15	29	36	17	0	19	20	16	20	10	9	19	7	3	9	6	0	3	2	8	3	8	27	13	0	1	1	1	0	4	3	2	2	1
34	Winter Wheat	No	Min Till	No	No	10	7	7	5	5	5	8	5	4	7	0	0	0	0	0	0	0	0	0	0	5	3	1	2	3	0	1	0	0	1	0	1	0	0	0	0	1	1	0	0
36	Fallow	Yes	Notill	No	No	15	12	10	4	12	14	3	12	18	6	2	2	1	0	1	2	0	1	0	0	2	0	1	1	2	1	0	2	3	2	1	2	1	0	2	1	1	1	1	0
80	Winter wheat	Yes	Mintill	No	No	1	2	1	0	1	2	4	4	3	2	0	0	0	0	0	0	0	0	0	0	0	0	0	0	0	2	0	0	0	1	0	0	0	0	0	0	0	1	0	0
	Pasture	Pasture	Pasture	Pasture	no	2	7	6	1	3	12	8	11	8	8	0	0	1	0	0	0	1	1	0	1	1	0	0	0	1	1	0	2	0	0	0	0	0	0	2	0	0	0	1	1
	Winter wheat	Yes	Mintill	No	yes	7	0	5	13	13	4	5	13	6	0	0	0	0	0	0	0	0	0	0	0	5	0	2	2	1	0	1	3	0	0	0	0	0	0	0	0	0	2	1	1
	Maize	Yes	Plough	No	yes	2	7	9	6	4	20	3	9	14	10	0	0	0	0	0	1	0	0	0	0	1	3	2	0	5	0	6	2	3	8	1	0	0	0	0	0	0	0	1	1
	Winter wheat	no	Mintill	No	yes	10	17	27	7	7	7	6	6	12	2	2	5	3	0	2	0	0	0	2	0	3	4	4	2	1	1	1	0	2	0	0	0	0	0	0	0	2	0	0	0
